# Supplementary material for: The performance evaluation of NIPT for fetal chromosome microdeletion/microduplication detection: a retrospective analysis of 68,588 Chinese cases
Source: Front Genet. 2024 Jun 7;15:1390539. doi: 10.3389/fgene.2024.1390539 (PMC11190309; doi:10.3389/fgene.2024.1390539)
Supplement: Supplementary file 1 [file Table2.XLSX]

## Sheet: Sheet1
Supplementary Table S1 Summary of 281 positive results with CNVs.
Case number	Information for pregnant women					Clinical indications of pregnant women					NIPT results			Prenatal diagnosis results			Note	Follow-up results
	Maternal age (years)	Height (cm)	Weight (Kg)	Gestational weeks	Number of fetuses	Clinical indications	NT (mm)	Serum screening risk		Adverse reproductive history	Genomic location	Size (Mb)	Z-score	Diagnosis results	Size (Mb)	Clinical significance
								Trisomy 21	Trisomy 18
1	38	160	56	16+1	1	advanced maternal age				No	chr18:dup:1M-4M	4	4.268	CMA performed at other hospitals yielded results consistent with those from NIPT				Termination of pregnancy
2	36	160	53	14+2	1	advanced maternal age				No	chr13:dup:74M-113M	40	7.362	arr (1-22)×2, (X, N)×1				Normal phenotype
3	35	158	58.5	16+6	1	advanced maternal age				No	chr7:del:91M-112M	32	-5.278	arr (1-22)×2, (X, N)×1				Normal phenotype
4	30	152	48	16+3	1	positive serum screening		1/740		No	chr14:del:47M-52M	5	-1.583	arr (1-22)×2, (X, N)×1				Normal phenotype
5	26	158	62.5	17+2	1	positive serum screening		1/75		No	chr13:dup:23.52M-24.44M	0.92	25.69	arr[hg19]13q12.12(23,519,916-24,912,358)×4	1.4	VOUS		Normal phenotype
6	31	150	37.5	18+3	2	positive serum screening		1/141		No	chr3:del:1M-7M	7	-19.5	Rejection of prenatal diagnosis				Normal phenotype
											chr11:dup:127M-133M	7	27.686
7	40	153	44.5	19+4	1	advanced maternal age				No	chr4:dup:58M-62.6M	4.6	16.05	Rejection of prenatal diagnosis				Normal phenotype
8	27	160	49	17+3	1	other factors				No	chr9:dup:1M-5M	5	14.189	arr[GRCh38] 9p24.3p24.1(208455_5852287) ×3	5.64	P		Termination of pregnancy
9	31	160	45	15+1	1	other factors				No	chr14:del:42M-105M	64	-10.079	arr (1-22)×2, (X, N)×1				Normal phenotype
10	23			16+6	1	positive serum screening			1/172	No	chr11:dup:75M-133M	59	7.632	arr (1-22)×2, (X, N)×1				Normal phenotype
11	33	160	55	19+0	1	positive serum screening		1/411		No	chr15:dup:25M-30M	5	10.032	arr (1-22)×2, (X, N)×1				Normal phenotype
12	36	160	64	13+2	1	advanced maternal age				No	chr22:del:19M-21M	3	-6.32	arr[GRCh37]22q11.21(18648855_21464764)×1	2.9	P		Termination of pregnancy
13	37	163	50.5	14+1	1	advanced maternal age				No	chr3:del:1M-9M	9	-20.44	arr (1-22)×2, (X, N)×1				Normal phenotype
14	32	166	59	21+0	1	positive serum screening	1.06	1/727	1/6173	No	chr10:del:1M-10M	10	-15.648	arr (1-22)×2, (X, N)×1				Normal phenotype
15	33	163	53.5	16+1	1	other factors	0.8			No	chr11:dup:121M-126M	5	4.889	arr (1-22)×2, (X, N)×1				Normal phenotype
16	32	163	56.5	12+6	2	other factors				No	chr16:del:1M-18M	18	-1.732	Rejection of prenatal diagnosis				Normal phenotype
17	40	158	60	13+6	1	advanced maternal age				No	chr5:del:108M-113M	5	-4.499	arr (1-22)×2, (X, N)×1				Normal phenotype
18	25	152	54	17+2	1	positive serum screening		1/510	1/3793	No	chr10:del:103M-121M	19	-1.463	Rejection of prenatal diagnosis				Normal phenotype
19	32	150	42.5	17+0	1	other factors				No	chr9:del:26M-37M	12	-1.049	Rejection of prenatal diagnosis				Normal phenotype
20	27	156	50	17+5	1	positive serum screening		1/959		No	chr9:dup:73M-90M	18	4.374	Rejection of prenatal diagnosis				Normal phenotype
21	27	159	44.5	16+3	1	other factors				No	chr10:del:48.66M-51.48M	2.82	-16.43	Rejection of prenatal diagnosis				Normal phenotype
22	40	160	68	24+2	1	advanced maternal age				No	chr7:del:99M-136M	38	-5.627	arr (1-22)×2, (X, N)×1				Normal phenotype
23	28	160	41.5	15+6	1	Pregnant women with intellectual disability				No	chrX:del:135M-153M	19	-15.456	Rejection of prenatal diagnosis				Normal phenotype
24	31	158	55	17+0	1	positive serum screening		1/497	1/11761	No	chr9:del:72M-77M	5	-8.048	arr (1-22)×2, (X, N)×1				Normal phenotype
25	37	159	51	18+3	1	positive serum screening			1/515	No	chr6:dup:43M-56M	14	12.097	Rejection of prenatal diagnosis				Normal phenotype
26	35	159	51	17+1	2	advanced maternal age				No	chr3:del:99M-112M	23	-1.247	Rejection of prenatal diagnosis				Normal phenotype
27	34	151	45	12+5	1	positive serum screening		1/116	1/32382	No	chr2:dup:224M-241M	18	9.976	Rejection of prenatal diagnosis				Normal phenotype
28	42	158	59	14+5	1	advanced maternal age				No	chr16:del:1M-14M	14	-1.413	Rejection of prenatal diagnosis				Normal phenotype
29	23	165	77	29+6	1	positive serum screening		1/124	1/157	No	chr14:dup:63M-105M	43	6.62	Rejection of prenatal diagnosis				Normal phenotype
											chr16: dup:2M-18M	17	12.316
30	19	158	60	18+6	1	positive serum screening		1/2904	1/463	No	chr5:dup:56.78M-58.82M	2.04	6.932	Rejection of prenatal diagnosis				Normal phenotype
31	31	154	55	14+4	1	positive serum screening			1/42	No	chr74:dup:128M-157M	30	7.788	Rejection of prenatal diagnosis				Normal phenotype
32	32	154	49.5	14+6	2	other factors				No	chr7:del:121M-129M	9	-3.71	Rejection of prenatal diagnosis				Normal phenotype
33	28	163		17+0	1	positive serum screening		1/163		No	chr4:del:17.60M-23.04M	5.44	-17.13	Rejection of prenatal diagnosis				Normal phenotype
34	30	158	42.5	17+3	1	advanced maternal age		1/137		No	chr1:del:2M-7M	6	-5.382	Rejection of prenatal diagnosis				Normal phenotype
35	19	152	47	16+5	1	positive serum screening		1/137		No	chrX:del:131M-141M	11	-5.94	Rejection of prenatal diagnosis				Normal phenotype
36	38	165	60	18+4	1	advanced maternal age				No	chr8:dup:0.1M-4M	4	25.672	Rejection of prenatal diagnosis				Normal phenotype
37	32			17+1	1	positive serum screening		1/661		No	chr2:del:163M-186M	24	-12.94	Rejection of prenatal diagnosis				Normal phenotype
38	22	155	40.6	19+2	1	other factors				No	chr20:dup:57M-61M	4	30.672	Rejection of prenatal diagnosis				Normal phenotype
39	37	155	52.6	12+6	1	advanced maternal age				No	chr17:del:0.1M-4M	4	-6.037	Rejection of prenatal diagnosis				Normal phenotype
40	30			16+6	1	positive serum screening		1/226		No	chr2:del:30M-36M	7	-20.892	Rejection of prenatal diagnosis				Normal phenotype
41	39	160	64	14+1	1	advanced maternal age				No	chr1:del:1M-119M	119	-15.781	arr[hg19] 16p13.11(14,892,975_16,538,596)×3	1.6	VOUS		Normal phenotype
											chr19:dup:1M-23M	23	10.245
42	46	155	55	19+6	1	advanced maternal age				No	chr7:dup:128M-157M	30	5.174	Rejection of prenatal diagnosis				Normal phenotype
43	19	168	55	17+0	1	other factors				No	chr15:dup:24M-30M	7	5.878	Rejection of prenatal diagnosis				Normal phenotype
44	33			20+0	1	other factors				No	chr8: dup:106M-143M	38	4.42	Rejection of prenatal diagnosis				Normal phenotype
45	37	163	72	12+3	1	advanced maternal age				No	chr21:dup:23M-25M	3	6.515	Rejection of prenatal diagnosis				Normal phenotype
46	19		53	17+2	1	positive serum screening		1/609		No	chr19:dup:53M-57M	5	11.209	Rejection of prenatal diagnosis				Normal phenotype
47	28	158	54	18+0	1	positive serum screening		1/1761	1/922	No	chr2:del:21M-31M	11	-4.408	Rejection of prenatal diagnosis				Normal phenotype
48	28	160	52	20+3	1	positive serum screening		1/202		No	chr5:del:176M-178M	3	-5.531	Rejection of prenatal diagnosis			Ultrasound anomaly	Termination of pregnancy
											chr7:dup:0.1M-3M	3	6.031
49	29	160	78	18+4	1	positive serum screening		1/828		No	chr6:dup:129M-139M	11	35.1	Rejection of prenatal diagnosis				Normal phenotype
50	40	145	55	19+2	1	advanced maternal age				No	chr15:dup:23M-28M	6	26.122	Rejection of prenatal diagnosis				Normal phenotype
51	32	155	44	16+5	1	positive serum screening		1/788		No	chr2:dup:0.1M-11M	11	17.52	arr (1-22)×2, (X, N)×1				Normal phenotype
52	24	154	50	17+5	1	positive serum screening		1/167		No	chrX:del:19M-23M	5	-32.499	Rejection of prenatal diagnosis				Normal phenotype
53	25	160	57	15+5	2	other factors				No	chr16:dup:57M-88M	32	10.648	Rejection of prenatal diagnosis				Normal phenotype
54	24	160	56	18+4	1	other factors		1/1401		No	chr12:del:71M-76M	6	-18.87	Rejection of prenatal diagnosis				Normal phenotype
55	40	156	54.4	16+4	1	advanced maternal age				No	chr8:del:0.1M-17M	17	-6.333	Rejection of prenatal diagnosis				Normal phenotype
56	39	150	55	17+4	1	advanced maternal age				No	chr9:dup:0.1M-10M	10	8.819	arr (1-22)×2, (X, N)×1				Normal phenotype
57	23	165	48	16+4	1	abnormal ultrasound soft indexes				No	chr2:del:130M-135M	6	-16.712	Rejection of prenatal diagnosis				Normal phenotype
58	34	162	52	20+2	1	positive serum screening		1/418		No	chrX:del:119M-126M	8	-11.095	arr[GRCh37] Xq24q25(118515935_128092546)×1	9.6	P		Termination of pregnancy
59	29	165	65	12+6	1	NT thickening				No	chr22:del:19M-22M	4	-6.712	Rejection of prenatal diagnosis				Normal phenotype
60	23	156	59	19+0	1	positive serum screening		1/274		No	chr7:del:150M-157M	8	-8.019	Rejection of prenatal diagnosis				Normal phenotype
61	22	161	53	16+4	1	other factors				No	chr13:del:23.50M-25.16M	1.66	-19.618	arr[GRCh37] 13q12.12(23519916_24936796)×1	1.42	VOUS		Termination of pregnancy
62	24	160	51	17+0	1	positive serum screening			1/111	No	chr7:dup:103M-119M	17	7.794	arr[GRCh37] 7q22.1q31.31(102349187_120018581)×3	17.66	P		Termination of pregnancy
63	32	156	50	15+5	1	positive serum screening		1/76		No	chr8:dup:0.1M-25M	25	9.865	Rejection of prenatal diagnosis				Normal phenotype
64	22	155	59.3	17+1	1	Pregnant women with intellectual disability				No	chr11:del:121.76M-126.48M	4.72	-18.98	arr (1-22)×2, (X, N)×1			Pregnant woman: arr[GRCh37] 11q24.1q24.2(121746301_126162870)×1,P	Normal phenotype
65	28	165	53	13+4	1	other factors				No	chr15:dup:23M-28M	6	5.748	arr[GRCh37] 15q11.2q13.1(23277435_28526905)×3	5.24	P	Both parents had normal CMA results	Termination of pregnancy
66	28	156	51	15+4	1	NT thickening				No	chr18:del:1M-13M	13	-2.634	Rejection of prenatal diagnosis				Normal phenotype
67	37	150	55	15+2	1	advanced maternal age				No	chr18:del:1M-14M	14	-6.88	arr[GRCh37] 18p11.32p11.21(136304_15079294)×1	14.9	LOH		Normal phenotype
68	22	155	58	17+3	1	other factors				No	chr13:del:111.46M-114.98M	3.52	-20.098	arr (1-22)×2, (X, N)×1				Normal phenotype
69	32	158	53	12+6	1	other factors				No	chr11:del:95M-100M	6	-5.474	CMA performed at other hospitals yielded results consistent with those from NIPT				Termination of pregnancy
70	30	160	45	19+3	1	other factors				No	chr10:dup:1M-11M	10	9.862	arr (1-22)×2, (X, N)×1				Normal phenotype
71	35	156	57	15+3	1	advanced maternal age		1/274		No	chr22:del:21M-22M	2	-4.5	Rejection of prenatal diagnosis				Normal phenotype
72	42	166		13+0	1	advanced maternal age				No	chr22:del:19M-21M	3	-3.5	arr (1-22)×2, (X, N)×1				Normal phenotype
73	29	158	55	16+5	1	positive serum screening		1/253		No	chr22:del:21M-22M	2	-4	Rejection of prenatal diagnosis				Normal phenotype
74	28	155	61.5	25+0	1	other factors				No	chr15:dup:23M-28M	6	13.336	arr[GRCh37] 15q11.2q13.1(22770421_28534458)×4	5.76	P		Termination of pregnancy
75	38	152	53.5	16+3	1	advanced maternal age				No	chr4:dup:80.76M-83.32M	2.56	9.889	Rejection of prenatal diagnosis				Normal phenotype
76	38	160	62.5	22+2	1	advanced maternal age				No	chrX:dup:12M-20M	9	14.768	arr[GRCh37] Xp22.2p22.12(11760250_20780767)×3	9	VOUS		Termination of pregnancy
77	22	140	45	17+5	1	NT thickening				No	chr4:del:68M-77M	10	-15.791	arr (1-22)×2, (X, N)×1				Normal phenotype
78	25	155	47	17+0	1	positive serum screening		1/812		No	chr18:dup:1M-5M	5	5.377	47，XN，+mar[12]/46，XN[86]				Normal phenotype
79	23	163	54	16+2	1	positive serum screening		1/663		No	chr9:dup:1M-5M	5	10.215	arr (1-22)×2, (X, N)×1				Normal phenotype
80	37	160	65.3	17+0	1	advanced maternal age				No	chr13:dup:74M-113M	40	6.199	Rejection of prenatal diagnosis				Normal phenotype
81	27	155	61.7	17+5	1	other factors				No	chr9:dup:1M-10M	29	18.366	Rejection of prenatal diagnosis				Normal phenotype
82	26	153	43	17+5	1	positive serum screening		1/887		No	chr15:del:23M-28M	5	-4.329	Rejection of prenatal diagnosis				Normal phenotype
83	31	157	68	16+5	1	other factors				No	chr7:del:92M-102M	10	-4.11	arr (1-22)×2, (X, N)×1				Normal phenotype
84	24	155	65	18+2	1	other factors				No	chr12:del:68M-77M	10	-2.642	Rejection of prenatal diagnosis				Normal phenotype
85	37	160	60	13+1	1	advanced maternal age	1.1			No	chr7:del:77M-147M	71	-5.332	Rejection of prenatal diagnosis				Normal phenotype
											chr8:del:17M-25M	26	-6.323
											chr16:del:69M-88M	20	-5.702
86	28	156	46	18+1	1	positive serum screening		1/22		No	chr9:dup:1M-10M	10	9.196	46,XN,t(9:14)(p22:q13)pat			Results consistent with father	Normal phenotype
87	34	152	50.5	15+0	1	other factors				No	chr18:del:72M-77.4M	5.4	-10.44	arr[GRCh37] 18q22.3q23(71876692_77371337)×1	5.5	VOUS		Termination of pregnancy
88	36	156	56	19+0	1	advanced maternal age				Yes	chr20:dup:1M-105M	10	16.03	arr (1-22)×2, (X, N)×1				Normal phenotype
89	17	152	52	20+1	1	Pregnant women with intellectual disability	1.62			No	chr5:del:13M-18M	5	-18.961	arr[GRCh38] 5p15.33p15.31(13113462_19807616)×1	6.7	P	CMA results consistent with mother	Termination of pregnancy
90	30	150	53	21+0	1	Pregnant women with intellectual disability				No	chr1:del:65.56M-70.58M	5.02	-19.103	Rejection of prenatal diagnosis				Normal phenotype
91	28	153	46	15+0	1	other factors				Yes	chr4:del:116M-150M	35	-7.993	arr[GRCh37] 4q26q31.21(116099196_145585378)×1	30	P		Termination of pregnancy
92	19	145	49.1	15+1	1	other factors	1.2			No	chrX:del:3.02M-8.42M	5.4	-20.72	Rejection of prenatal diagnosis				Normal phenotype
93	22	156	60	17+2	1	other factors	1.1			Yes	chr22:del:18.9M-21.9M	3	-14.317	Rejection of prenatal diagnosis				Normal phenotype
94	24	162	51	16+3	1	positive serum screening	1.3	1/356	1/886	No	chrX:del:6.46M-8.14M	1.68	-6.976	arr[GRCh37] Xp22.31(6455151_8141076)×0	1.68	P		Symptoms of ichthyosis at birth
95	22	150	47	18+3	1	positive serum screening	1.7	1/870	1/734	No	chrX:del:6.46M-8.12M	1.66	-6.744	arr[GRCh37] Xp22.31(6455151_8143319)×0	1.68	P		Termination of pregnancy
96	26	157	56	15+1	1	other factors	1.3			No	chr11:del:120M-133M	14	-3.578	arr[GRCh37] 11q23.3q25(119337315_134937416)×1	15.6	P		Termination of pregnancy
														arr[GRCh37]15q11.2(22770421_23282798)×1	0.512	P
97	25	155	50	18+3	1	positive serum screening	1.4	1/184	1/673	No	chrX:del:6.44M-8.12M	1.68	-6.925	Rejection of prenatal diagnosis				Normal phenotype
98	27	152	48	16+4	1	positive serum screening		1/60	1/44663	No	chr8:del:0.88M-4.94M	4.06	-15.487	arr[GRCh37] 8p23.3p23.2(893234_4969238)×1	4.08	VOUS	CMA results consistent with mother	Normal phenotype
99	29	160	62	14+6	1	NT thickening	2.5			No	chr13:del:49M-54M	5	-4.978	arr (1-22)×2, (X, N)×1				Normal phenotype
100	27	156	44.5	17+3	1	positive serum screening		1/4377	1/202	No	chrX:del:6.44M-8.12M	1.68	-6.084	Rejection of prenatal diagnosis				Normal phenotype
101	30	149	40	18+6	1	positive serum screening	1.1	1/161	1/231	No	chrX:del:6.46M-8.12M	1.66	-7.177	Rejection of prenatal diagnosis				Normal phenotype
102	42	163	57.5	16+1	1	advanced maternal age	1.5			No	chr18:dup:9M-14M	5	5.377	arr (1-22)×2, (X, N)×1				Normal phenotype
103	30			13+5	1	NT thickening	2.7			No	chr2:del:238.98M-242.98M	4	-18.589	Rejection of prenatal diagnosis				Normal phenotype
104	35	155	49	13+2	1	advanced maternal age	1.7			Yes	chr4:dup:58.2M-62.72M	4.52	15.851	arr[GRCh37] 4q12q13.1(58193591_62730657)×3	4.53	VOUS		Termination of pregnancy
105	22	160	58	19+1	1	positive serum screening	1.1	1/311		No	chr4:dup:58.2M-62.72M	4.52	31.468	Rejection of prenatal diagnosis				Normal phenotype
106	36	158	66.3	16+0	1	advanced maternal age				Yes	chr12:del:81M-87M	7	-16.826	Rejection of prenatal diagnosis				Normal phenotype
107	30	160	58.5	14+3	1	positive serum screening	1.6	1/118		No	chr19:dup:47M-57M	11	6.718	Rejection of prenatal diagnosis			Ultrasound anomaly	Termination of pregnancy
108	33	158	60	19+1	1	positive serum screening		1/662		No	chr1:del:1M-96M	96	-2.305	Rejection of prenatal diagnosis				Normal phenotype
											chr1:del:224M-231M	8	-2.424
109	30	155	53	17+1	1	other factors	1.4			Yes	chr22:del:19M-21M	3	-3.835	arr[GRCh37] 22q11.21(18648855_21800471)×1	3.15	P	CMA results consistent with father	Normal phenotype
110	26	166	59	19+1	1	other factors				No	chr4:del:101.28M-106.02M	4.74	-8.323	arr (1-22)×2, (X, N)×1				Normal phenotype
111	29	160	70	17+2	1	positive serum screening		1/197	1/752	No	chr18:del:67M-77M	11	-5.789	arr[GRCh37]18q22.2q23(67831239_78013728) ×1	10.18	P		Termination of pregnancy
112	25	162	55	17+5	1	positive serum screening	1.6	1/170	1/425	No	chr16:del:15M-18M	4	-4.61	arr[GRCh37] 16p13.11p12.3(15324775_18172468)×1	2.8	P		Termination of pregnancy
113	32	160	52	17+1	1	positive serum screening	1.1	1/1401	1/900	No	chr22:del:19M-21M	2	-5.702	arr (1-22)×2, (X, N)×1				Normal phenotype
114	22	155	46	17+0	1	positive serum screening	1.7	1/142	1/60426	No	chr18:del:23M-28M	6	-7.782	Rejection of prenatal diagnosis				Normal phenotype
115	29	157	54	16+4	1	positive serum screening		1/315	1/26055	No	chrX:del:6.46M-8.12M	1.66	-5.554	arr[GRCh37] Xp22.31(6455151_8135568)×0	1.68	P		Termination of pregnancy
116	25	156	48	13+5	1	positive serum screening				No	chr7:dup:75M-156M	82	2.876	Rejection of prenatal diagnosis				Normal phenotype
117	19	158	67	18+3	1	positive serum screening	1	1/50880	1/269	Yes	chr22:del:18.62M-21.44M	2.8	-12.44	Rejection of prenatal diagnosis				Normal phenotype
118	28	155	63	18+2	1	positive serum screening			1/143	No	chrX:del:6.46M-7.78M	1.32	-7.599	Rejection of prenatal diagnosis				Normal phenotype
119	30	150	52	18+1	1	positive serum screening	1.5	1/161	1/55221	No	chrX:dup:2M-14M	13	5	Rejection of prenatal diagnosis				Normal phenotype
120	38	155	45	15+6	1	advanced maternal age	0.9			Yes	chrX:dup:3.7M-8.68M	4.98	3.677	Rejection of prenatal diagnosis				Termination of pregnancy
121	29			14+2	1	other factors	1.09			Yes	chr22:del:18.9M-21.9M	3	-11.245	arr (1-22)×2, (X, N)×1				Normal phenotype
122	37	164	75	16+0	1	advanced maternal age	1.9			No	chrX:del:6.46M-8.1M	1.64	-6.856	Rejection of prenatal diagnosis				Normal phenotype
123	33	147	50	16+5	1	other factors	1.5			Yes	chr3:dup:133M-196M	64	4.726	arr[GRCh38] 3q22.1q21(132056781_197078921)×3	65.02	P	Balanced translocation between chromosomes 1 and 3 detected in pregnant women	Termination of pregnancy
											chr1:del:245M-247M	3	-3.509	arr[GRCh38] 1q44(246434895_248930485)×1	2.49	VOUS		Termination of pregnancy
124	31	153	48	13+3	1	other factors				No	chr12:del:68M-77M	10	-3.097	CMA performed at other hospitals yielded results consistent with those from NIPT				Termination of pregnancy
125	31	154	57	18+4	1	positive serum screening	1.2	1/869	1/2113	No	chr15:del:24M-27M	4	-5.63	arr[GRCh38] 15q11.2q13.1(23102621_28683584)×1	5.58	P		Termination of pregnancy
126	26	165	67	13+0	1	positive serum screening	1.1	1/7210	1/10000	No	chr22:del:18M-20M	3	-2.026	arr (1-22)×2, (X, N)×1				Normal phenotype
127	38		72	27+0	1	advanced maternal age		1/105	1/266	No	chr11:del:100M-133M	34	-6.04	arr[GRCh38] 11q22.1q25(100208455_134585287) ×1	34.38	P		Termination of pregnancy
											chr9:del:0M-7M	8	-3.86	arr[GRCh38] 9p24.3p24.1(208455_7852287) ×1	7.64	P		Termination of pregnancy
128	37	162	54	18+0	1	advanced maternal age	0.7			Yes	chr22:del:37M-42M	5	-1.537	arr (1-22)×2, (X, N)×1				Normal phenotype
129	28	147	46	13+2	1	other factors	1.1			Yes	chrX:del:2.7M-8.12M	5.42	-13.297	Rejection of prenatal diagnosis				Normal phenotype
130	33	164	70	15+0	1	positive serum screening	1.5	1/897	1/100000	No	chr7:dup:1M-6M	5	7.352	Rejection of prenatal diagnosis				Normal phenotype
131	23		57	17+0	1	positive serum screening		1/385		No	chr20:dup:1M-26M	26	6.9	arr[GRCh38] 20p13p11.21(206599_24168244)×3	23.96	P		Termination of pregnancy
132	28	158	54	17+2	1	abnormal ultrasound soft indexes	1.4			Yes	chr9:del:0M-5M	6	-4.768	CMA performed at other hospitals yielded results consistent with those from NIPT				Termination of pregnancy
133	32	155	50	18+0	1	positive serum screening	1.1	1/695	1/15395	No	chrX:dup:140M-145M	5	10.016	arr (1-22)×2, (X, N)×1				Normal phenotype
134	26	157	52	15+4	1	NT thickening	2.5	1/1811	1/100000	No	chr18:del:48M-57M	10	-4.679	arr (1-22)×2, (X, N)×1				Normal phenotype
135	21	166	70	24+4	1	abnormal ultrasound soft indexes		1/1658	1/10000	No	chr2:del:188M-192M	5	-2.918	arr (1-22)×2, (X, N)×1				Normal phenotype
136	38	159	62	17+2	1	advanced maternal age	1.3			No	chr7:del:1M-5M	5	-4.308	arr (1-22)×2, (X, N)×1				Normal phenotype
137	30	152	50.5	17+1	1	other factors	1.8	1/1202	1/100000	No	chr8:del:0.16M-5.96M	5.8	-16.244	arr[GRCh38] 8p23.3p23.2(208049_6127395)×1	5.91	VOUS		Normal phenotype
138	25	158	45	17+5	1	other factors	1.3	1/7493	1/100000	No	chr15:del:23M-28.2M	5.2	-6.049	arr[GRCh38] 15q11.2q13.1(22868661_28295199)×1	5.42	P		Termination of pregnancy
139	33	168	63	16+0	1	other factors	1.3			No	chr22:del:19M-20M	2	-4.213	Rejection of prenatal diagnosis				Normal phenotype
140	27	160	56	16+0	1	other factors	1.1	1/100000	1/100000	No	chr18:dup:1M-5M	5	4.678	arr (1-22)×2, (X, N)×1				Normal phenotype
141	34	158	60	14+0	1	other factors				No	chr14:del:41M-46M	5	-2.003	arr (1-22)×2, (X, N)×1				Normal phenotype
142	24	163	50	16+6	1	positive serum screening		1/621	1/385	No	chr13:dup:55M-61M	7	5.301	Rejection of prenatal diagnosis				Normal phenotype
143	23	165	50	16+4	1	positive serum screening		1/580	1/4375	No	chr18:del:2M-8M	7	-21.329	Rejection of prenatal diagnosis				Normal phenotype
144	31	150	43	15+5	1	other factors	1.6			No	chr22:del:17M-18M	2	-4.615	arr (1-22)×2, (X, N)×1				Normal phenotype
145	31	153	52	17+0	2	other factors	1.2	1/3286	1/7471	No	chrX:del:105M-153M	49	-16.606	Rejection of prenatal diagnosis				Normal phenotype
146	29	155	62.5	18+3	1	other factors		1/46752	1/8074	No	chr14:dup:79M-104M	26	5.999	Rejection of prenatal diagnosis			Ultrasound anomaly	Termination of pregnancy
147	30	156	54	15+3	1	other factors	1.4			No	chr15:del:23M-30M	8	-3.189	arr[GRCh38] 15q11.2q13.1(22582283_28717645)×1	6.13	P		Termination of pregnancy
148	38	150	53.5	17+0	1	advanced maternal age	1.3			No	chr22:del:del:18M-19M	2	-3.22	Rejection of prenatal diagnosis				Normal phenotype
149	30	150	52.2	14+3	1	other factors	1.17	1/8849	1/5333	No	chr15:del:del:26M-28M	3	-6	arr (1-22)×2, (X, N)×1				Normal phenotype
150	36	152	60	15+1	1	advanced maternal age	1.5			No	chrX:del:6.46M-8.1M	1.64	-6.691	arr[GRCh38] Xp22.31(6537236_8167604)×0	1.63	P		Normal phenotype
151	35	155	56	19+0	1	advanced maternal age		1/31	1/130	No	chrX:del:6.44M-8.18M	1.74	-6.849	Rejection of prenatal diagnosis				Normal phenotype
152	28	165	57	16+6	1	other factors	1.3			No	chr5:del:0M-10M	10	-9.238	arr[GRCh38] 5p15.33p15.31(113462_9807616)×1	9.69	P		Termination of pregnancy
153	23	158	39	18+1	1	other factors				No	chrX:del:27M-36M	10	-18	arr (1-22)×2, (X, N)×1				Normal phenotype
154	34	156	49	15+0	1	other factors	1.22			No	chr7:del:1M-10M	10	-2.794	arr (1-22)×2, (X, N)×1				Normal phenotype
155	31			16+6	1	NT thickening	2.5			No	chr9:dup:15M-37M	23	3.992	CMA performed at other hospitals yielded results consistent with those from NIPT				Termination of pregnancy
											chr9:del:0M-14M	14	-4.549
156	24	156	51	17+3	1	positive serum screening		1/3453	1/371	No	chrX:del:6.46M-8.1M	1.64	-6.019	Rejection of prenatal diagnosis				Normal phenotype
157	29	153	54	16+0	1	positive serum screening	1.8	1/568	1/4134	No	chr15del:23M-28.2M	5.2	-4.638	arr[GRCh38] 15q11.2q13.1(22681309_28295199)×1	5.61	P		Termination of pregnancy
158	30	162	57.5	19+0	1	other factors	1.6			No	chr12:del:83M-95M	13	-14.628	Rejection of prenatal diagnosis				Normal phenotype
159	29	170	79	22+4	1	abnormal ultrasound soft indexes				No	chr10:del:44M-61M	18	-23.023	arr[GRCh38] 10q11.21q21.1(44113462_61107616)×1	18	P		Termination of pregnancy
160	24	160	48.5	13+5	1	positive serum screening	3.1	1/10		No	chr15:dup:23M-44M	22	4.007	Rejection of prenatal diagnosis			Embryonic arrest or foetal demise	Termination of pregnancy
161	32	155	50	16+3	1	adverse reproductive history				No	chr22:dup:dup:18.9M-21.9M	3	9.452	arr[GRCh38] 22q11.21(19113462_22067616)×3	2.95	P		Termination of pregnancy
162	24	158	52	22+4	1	other factors				No	chr3:dup:0M-5M	6	3.496	Rejection of prenatal diagnosis				Normal phenotype
163	22	152	47.2	19+6	1	positive serum screening	1.5	1/868	1/14986	No	chrX:dup:39M-47M	9	7.416	Rejection of prenatal diagnosis				Normal phenotype
164	36	160	60.4	19+1	1	advanced maternal age				No	chr12:del:81M-86M	5	-4.176	arr[GRCh38] 12q21.31q21.32(81648987_87152207)×1	5.5	VOUS		Normal phenotype
165	36	168	64.5	13+2	1	advanced maternal age	1.1			No	chr12:dup:1M-10M	10	3.578	arr (1-22)×2, (X, N)×1				Normal phenotype
166	23	160	48	14+5	1	other factors	1.3	1/15561	1/16937	No	chr4:del:185.48M-190.48M	5	-17.928	arr[GRCh38] 4q35.1q35.2(184567930_190036305)×1	5.4	VOUS		Termination of pregnancy
											chr12:dup:127.78M-132.76M	4.98	19.754	arr[GRCh38] 12q24.32q24.33(127287400_133200976)×3	5.9	VOUS		Termination of pregnancy
167	25	150	60	17+4	1	other factors		1/315	1/89481	No	chrX:del:78M-87M	10	-20.572	Rejection of prenatal diagnosis				Normal phenotype
168	34	152	45	17+0	1	other factors	1.3			No	chr5:del:108M-113M	5	-3.086	arr (1-22)×2, (X, N)×1				Normal phenotype
169	36	155	49.5	15+2	1	advanced maternal age				No	chrX:del:6.46M-8.12M	1.66	-6.306	Rejection of prenatal diagnosis				Normal phenotype
170	25	155	52.5	18+1	1	other factors	1.4			No	chr4:del:1.82M-2.24M	0.42	-4.153	Rejection of prenatal diagnosis				Normal phenotype
171	27	155	49	12+6	1	other factors	1.1			No	chrX:del:6.46M-8.12M	1.66	-6.924	arr (1-22)×2, (X, N)×1				Normal phenotype
172	26	163	50	17+6	1	positive serum screening	1	1/751	1/50000	No	chr18:dup:58M-68M	11	3.979	arr[GRCh38] 18q21.32q22.2(60453534_70660709)×3	10.2	VOUS	Both parents had normal CMA results	Termination of pregnancy
173	17	163	56	16+4	1	positive serum screening	1.5	1/776	1/100000	No	chr1:del:7M-12M	6	-2.36	arr (1-22)×2, (X, N)×1				Normal phenotype
174	24	148	47	24+0	1	abnormal ultrasound soft indexes				No	chr11:del:111M-133M	23	-5.32	arr[GRCh38] 11q24.1q25(113412373_135067522)×1	21.7	P		Termination of pregnancy
														arr[GRCh38] 8p23.3p23.2(208049_6187876)×1	5.98	VOUS		Termination of pregnancy
175	21	158	59.5	19+1	1	other factors				No	chr8:dup:8.1M-11.84M	3.74	18.768	arr (1-22)×2, (X, N)×1				Normal phenotype
176	36	152		16+0	1	advanced maternal age	1.5	1/790	1/100000	No	chr16:del:28M-29M	2	-4.414	Rejection of prenatal diagnosis				Normal phenotype
177	36	153	46.5	14+0	1	advanced maternal age	1			No	chrX:del:31.84M-33.6M	1.76	-13.556	arr[GRCh38] Xp21.1(31826597_33625567)×0	1.79	P		Termination of pregnancy
178	27	149	60	17+5	1	positive serum screening	1.3	1/1393	1/528	No	chrX:del:6.66M-8.04M	1.38	-4.765	Rejection of prenatal diagnosis				Normal phenotype
179	32	155	50	12+1	1	positive serum screening	1.2	1/736		No	chr8:dup:8M-11M	4	9	arr[GRCh38] 8p23.1(8747125_11964945)×3	3.3	P		Termination of pregnancy
180	23	154	50	17+0	1	other factors	1.9			No	chr17:del:1M-3M	4	-3.885	arr (1-22)×2, (X, N)×1				Normal phenotype
181	34	160	58	17+4	1	other factors	1.1			No	chr3:dup:1M-2M	2	5.702	arr[GRCh38] 3p26.3(807119_2250093)×4	1.44	VOUS		Termination of pregnancy
182	34	157	60.5	14+6	1	advanced maternal age	2.2			No	chr17:del:25M-30M	6	-4.411	Rejection of prenatal diagnosis				Normal phenotype
183	28	161	61	14+3	1	positive serum screening	0.9	1/552	1/100000	No	chrX:dup:54M-156M	103	6.164	arr[GRCh38] Xp11.22q28(53771433_156003433)×3	102.2	P		Termination of pregnancy
184	26	154	50	17+0	1	positive serum screening		1/112		No	chr22:del:18.9M-21.46M	2.56	-10.602	Rejection of prenatal diagnosis			Ultrasound anomaly	Termination of pregnancy
185	22	159	65.5	18+5	1	other factors				No	chrX:del:6.44M-8.12M	1.68	-7.24	Rejection of prenatal diagnosis				Normal phenotype
186	24			16+3	1	other factors	1.8			No	chrX:del:141M-154M	14	-10.254	Rejection of prenatal diagnosis				Normal phenotype
187	27	167	71	16+5	1	abnormal ultrasound soft indexes	1.1	1/2204	1/9733	No	chr14:del:57M-62M	5	-3.37	arr (1-22)×2, (X, N)×1				Normal phenotype
188	30	162	78	19+1	1	positive serum screening		1/700	1/5849	No	chr22:del:17M-19M	3	-2.815	arr (1-22)×2, (X, N)×1				Normal phenotype
189	24	155	57	13+1	1	NT thickening	2.6	1/2926	1/2307	No	chr15:dup:23.64M-28.56M	4.92	12.427	arr[GRCh38] 15q11.2q13.1(23102621_28281759)×3	5.17	P		Termination of pregnancy
190	35	160	65	18+6	1	advanced maternal age	1.2	1/2938	1/5654	No	chr17:dup:14.1M-15.42M	1.3	9.78	Rejection of prenatal diagnosis				Normal phenotype
191	22	156	52.2	17+4	1	other factors	1.3			No	chr22:del:18M-20M	3	-5.837	arr[GRCh38] 22q11.21(18929330_21110475)×1	2.18	P		Termination of pregnancy
192	26	165	51	18+3	1	positive serum screening	0.9	1/12519	1/590	No	chr10:dup:81M-88M	8	7.536	arr[GRCh38] 10q22.3q23.2(79893990_87213813)×3	7.3	VOUS	Both parents had normal CMA results	Termination of pregnancy
193	31	158	55	14+4	1	positive serum screening	1.41	1/559	1/2443	No	chr2:dup:202M-241M	40	5.602	arr[GRCh38] 2q33.2q37.3(203348780_241840106)×3	38.49	P		Termination of pregnancy
194	37	150	59	15+0	1	advanced maternal age	1.2			No	chr11:dup:121M-133M	13	5.725	arr (1-22)×2, (X, N)×1				Normal phenotype
195	26	160	73.5	17+1	1	other factors	1.5			No	chr18:del:71M-76M	5	-15.32	arr (1-22)×2, (X, N)×1				Normal phenotype
196	21	160	65	16+0	1	other factors	1.1			No	chr22:del:18.9M-20.74M	1.84	-10.454	Rejection of prenatal diagnosis				Normal phenotype
197	23	150	42.5	18+3	1	positive serum screening	1.4	1/373	1/17154	No	chr6:del:108M-116M	9	-5	arr[GRCh38] 6q21q22.1(107331595_117216310)×1	9.88	P		Termination of pregnancy
198	18	156		22+0	1	abnormal ultrasound soft indexes		1/50000	1/50000	No	chrX:del:29.8M-34.42M	4.62	-11.69	arr (1-22)×2, (X, N)×1				Normal phenotype
199	37	158	54	13+0	1	advanced maternal age	1.4			No	chrX:del:81M-87M	7	-20	arr[GRCh38] Xq21.1q21.31(83051639_90232594)×1	7.18	P		Termination of pregnancy
200	37	153	48.6	18+2	1	advanced maternal age				No	chr22:del:18.56M-20.28M	1.72	-12.533	Rejection of prenatal diagnosis				Normal phenotype
201	30	159	56	14+6	1	positive serum screening	2.3	1/76	1/92	No	chr3:del:159.1M-166.3M	7.2	-17.062	arr (1-22)×2, (X, N)×1				Normal phenotype
202	23	156	72.6	16+5	1	other factors	1.3			No	chr4:del:161M-168M	8	-5	arr[GRCh38] 4q32.1q32.3(159825850_168652093)×1	8.82	VOUS		Termination of pregnancy
203	31	149	44.9	16+2	1	NT thickening	2.5			No	chr5:del:101M-132M	32	-4.828	arr[GRCh38] 5q21.1q31.1(102314826_133755599)×1	31.44	P		Termination of pregnancy
204	28	160	63	17+5	1	other factors				No	chr10:del:81M-88M	8	-20.488	arr[GRCh38] 10q22.3q23.2(79857505_87220789)×1	7.36	P		Termination of pregnancy
205	30	164	56	17+5	1	other factors	1.9	1/42785	1/5191	No	chr22:del:19M-21M	3	-4.695	arr (1-22)×2, (X, N)×1				Normal phenotype
206	22	155	56	16+3	1	other factors				No	chr10:del:0.12M-3.38M	3.26	-10.854	Rejection of prenatal diagnosis				Normal phenotype
											chr14:dup:102.16M-106.98M	4.82	12.5
207	22	157	50	12+5	1	NT thickening	2.7			No	chr17:dup:14.08M-15.42M	1.34	10.366	arr[GRCh38] 17p12(14184601_15520772)×3	1.33	P	CMA results consistent with mother	Normal phenotype
208	32	156	49.4	18+0	1	positive serum screening	1.1	1/964	1/50000	No	chrX:del:1M-35M	35	-13.254	arr[GRCh38] Xp22.33p21.1(251888_35858370)×1	35.6	P		Termination of pregnancy
											chrX:dup:139M-154M	16	6.996	arr[GRCh38] Xq27.1q28(140413925_156003433)×3	15.59	P		Termination of pregnancy
209	28	158	47	19+1	1	other factors	1.5	1/50000	1/37660	No	chrX:del:6.44M-8.12M	1.68	-4.537	Rejection of prenatal diagnosis				Normal phenotype
210	34	158	60.5	18+2	1	abnormal ultrasound soft indexes				No	chr1:dup:230M-247M	18	6.548	Rejection of prenatal diagnosis				Normal phenotype
											chr2:dup:1M-22M	22	8.012
211	26			17+5	1	Pregnant women with intellectual disability				No	chr9:del:1M-9M	9	-20.761	arr[GRCh38] 9p24.3p23(208455_10080325)x1	9.87	P	CMA results consistent with mother	Termination of pregnancy
212	29	155	43.5	16+3	1	other factors				No	chr22:del:20M-21M	2	-7.653	arr[GRCh38] 22q11.21(20325138_21110475) ×1	0.785	P	CMA results consistent with mother	Termination of pregnancy
213	31	160	65	17+0	1	other factors	1.2	1/3222	1/11329	No	chrX:del:6.46M-8.12M	1.66	-6.579	Rejection of prenatal diagnosis				Normal phenotype
214	30	158	53	20+6	1	positive serum screening	1.3	1/44547	1/100000	No	chr4:del:186.2M-190.76M	4.56	-17.166	CMA performed at other hospitals yielded results consistent with those from NIPT				Termination of pregnancy
215	35	152	51.7	12+4	1	advanced maternal age	1.2			No	chr17:dup:14M-16M	2	5.739	arr[GRCh38] 17p12(14182336_15513214)x3	1.33	P		Termination of pregnancy
216	18	145	44	17+0	1	other factors				No	chr22:del:19M-21M	2	-4.358	Rejection of prenatal diagnosis				Normal phenotype
217	34	145	55	18+4	1	advanced maternal age	1.1			No	chrX:del:1M-11M	10	-14.97	arr (1-22)×2, (X, N)×1			Maternal karyotype: 46, X, del(X) (p22.1q28)	Normal phenotype
											chr13:dup:104M-113M	9	13.21
218	19	155		21+0	1	Pregnant women with intellectual disability	1.35			No	chr5:del:13M-23M	11	-19.249	Rejection of prenatal diagnosis				Normal phenotype
219	34	150	59	13+3	1	other factors	0.9			No	chr10:dup:126M-133M	8	9.462	Rejection of prenatal diagnosis				Normal phenotype
220	26	154	65	18+1	1	other factors	0.8	1/4538	1/100000	No	chr15:del:23M-28M	5	-3.385	arr[GRCh38] 15q11.2q13.1(22582283_28769879)×3	6.2	P		Termination of pregnancy
221	24	158		24+0	1	other factors				No	chr6:del:0.14M-2.22M	2.08	-11.6	arr[GRCh38] 6p25.3(156975_2223506)×1	2.06	P		Termination of pregnancy
222	30	157	44.1	17+4	1	positive serum screening		1/383	1/223	No	chrX:del:6.46M-8.12M	1.66	-6.565	arr[GRCh38] Xp22.31(6531518_8167604)x0	1.63	P		Termination of pregnancy
223	35	162		15+0	1	advanced maternal age	1.3			No	chrX:del:6.44M-8.12M	1.68	-6.648	CMA performed at other hospitals yielded results consistent with those from NIPT				Termination of pregnancy
224	17	153	52	19+3	1	other factors				No	chr15:dup:24M-27M	4	5.571	Rejection of prenatal diagnosis				Normal phenotype
225	28	161	52	15+4	1	positive serum screening	1.95	1/125	1/70425	No	chr8:dup:1M-4M	4	4.23	CMA performed at other hospitals yielded results consistent with those from NIPT				Termination of pregnancy
226	29	158	62	16+1	1	other factors				No	chr7:del:150M-157M	8	-3.753	arr (1-22)×2, (X, N)×1				Normal phenotype
227	24	155	46	18+0	1	positive serum screening	1.8	1/494	1/55368	No	chr7:del:116M-124M	9	-5.468	Rejection of prenatal diagnosis				Normal phenotype
228	28	160	59	18+0	1	positive serum screening		1/3834	1/163	No	chrX:del:6.44M-8.12M	1.68	-7.586	Rejection of prenatal diagnosis				Normal phenotype
229	31	150	54	19+3	1	positive serum screening	1.1	1/978	1/100000	No	chrX:del:125M-153M	29	-14.527	Rejection of prenatal diagnosis				Normal phenotype
230	22	153	41	14+6	1	other factors				No	chrX:del:31M-41M	10	-20.156	arr[GRCh38] Xp21.1p11.4(32523003_42107378)×1	9.58	P		Termination of pregnancy
231	31	160	75.3	23+1	1	abnormal ultrasound soft indexes		1/1233	1/12904	No	chrX:del:6.46M-8.14M	1.68	-5.624	arr[GRCh38] Xp22.31(6537110_8167604)×0	1.63	P		Termination of pregnancy
232	23	160	67	20+1	1	positive serum screening		1/1279	1/606	No	chr14:del:94M-105M	11	-3.9	Rejection of prenatal diagnosis				Normal phenotype
233	32	158	60	14+0	1	other factors	2			No	chr14:dup:63M-75M	13	3.253	arr (1-22)×2, (X, N)×1				Normal phenotype
234	33	164	51.5	18+6	1	other factors				No	chr8:dup:8.08M-12.54M	4.46	17.908	Rejection of prenatal diagnosis				Normal phenotype
235	24	168	52	14+4	1	other factors				No	chr18:del:0M-10M	11	-4.697	arr[GRCh38] 18p11.32p11.21(136227_11153562)×1	11	P		Termination of pregnancy
236	38	158	67.5	17+0	1	advanced maternal age	0.6	1/3042	1/15713	No	chr15:dup:23.6M-28.56M	4.96	13.551	arr[GRCh38] 15q11.2q13.1(23375045_28281759)×3	4.9	P	CMA results consistent with mother	Termination of pregnancy
237	39	155	64	16+6	1	advanced maternal age	2.2			Yes	chrX:del:2M-17M	15	-9.676	arr (1-22)×2, (X, N)×1				Normal phenotype
238	35	157	58.3	16+6	1	advanced maternal age	1.6			No	chr14:del:99M-104M	5	-1.925	arr (1-22)×2, (X, N)×1				Normal phenotype
239	26	155	58.5	17+4	1	positive serum screening	0.8	1/601		No	chr8:dup:114M-124M	11	2.389	arr (1-22)×2, (X, N)×1				Normal phenotype
240	25	167	55	15+2	1	other factors				No	chr1:dupl:147M-148M	2	6.006	arr[GRCh38] 1q21.1q21.2(147053151_148742984)×3	1.69	P		Termination of pregnancy
241	21	158	55.5	16+4	1	other factors	1.4			No	chr14:del:44M-105M	61	-3.918	Rejection of prenatal diagnosis				Normal phenotype
242	24	158	53	13+3	1	positive serum screening	0.8	1/707	1/44216	No	chr3:dup:180M-185M	6	3.243	arr (1-22)×2, (X, N)×1				Normal phenotype
243	32	157	50	19+4	1	positive serum screening		1/458	1/3470	No	chr22:del:22M-23M	2	-3.535	arr (1-22)×2, (X, N)×1				Normal phenotype
244	36	164	60	14+0	1	advanced maternal age	1.3			No	chr7:del:75M-111M	37	-6.584	arr (1-22)×2, (X, N)×1				Normal phenotype
245	22	160	59	17+6	1	other factors	1.34	1/2930	1/100000	No	chr15:del:23M-28M	6	-3.661	arr[GRCh38] 15q11.2q13.1(23102621_28295199)×1	5.19	P	Both parents had normal CMA results	Termination of pregnancy
246	36	160	56	15+2	1	advanced maternal age	1			No	chrX:del:48.22M-52.68M	4.46	-11.311	Rejection of prenatal diagnosis			Embryonic arrest or foetal demise	Termination of pregnancy
247	20		70	18+6	1	positive serum screening	2.1	1/261	1/81440	No	chr22:del:18.9M-21.46M	2.56	-10.188	Rejection of prenatal diagnosis				Normal phenotype
248	26	163	71	24+1	1	abnormal ultrasound soft indexes	0.9			No	chr17:dup:14.08M-15.42M	1.34	12.405	arr[GRCh38] 17p12(14191318_15503772)×3	1.81	P	CMA results consistent with mother	Termination of pregnancy
249	24	161	48.3	15+4	1	other factors				No	chr14:del:44M-105M	62	-4.546	Rejection of prenatal diagnosis				Normal phenotype
250	30	160	59	18+4	1	positive serum screening	1	1/592	1/4034	No	chr18:dup:1M-8M	8	15.114	Rejection of prenatal diagnosis				Normal phenotype
251	25	155	64.5	14+3	1	other factors	1.5			No	chr16:dup:77M-88M	12	5.33	arr[GRCh38] 16q23.1q24.3(75815709_90088654)×3	14.27	P		Termination of pregnancy
											chr17:del:1M-7M	7	-2.669	arr[GRCh38] 17p13.3p13.2(150733_5731401)×1	5.58	P		Termination of pregnancy
252	22	160	42	15+0	1	other factors	1.7	1/3412	1/100000	No	chrX:dup:2M-30M	29	13.754	arr (1-22)×2, (X, N)×1				Normal phenotype
											chrX:del:133M-153M	21	-15.208
253	22		61	18+0	1	other factors				No	chr16:dup:36M-52M	17	21.795	arr[GRCh38] 16p11.1q12.2(35989873_53116527)×3	17.12	P		Termination of pregnancy
254	32	150	46.3	20+4	1	other factors				No	chr15:del:30.92M-32.5M	1.58	-10.041	Rejection of prenatal diagnosis				Normal phenotype
255	27	160	64	20+0	1	positive serum screening	1.4	1/685		No	chr15:dup:23M-31M	8	3.462	arr[GRCh38] 15q11.2q13.1(22582283_28281759)×3	5.61	P	Both parents had normal CMA results	Termination of pregnancy
256	35	158	51.5	15+5	1	advanced maternal age	1.5			No	chr10:del:78M-80M; XXX	3	-5.425	Rejection of prenatal diagnosis				Normal phenotype
257	35	159	52	13+5	2	advanced maternal age	1.4			No	chrX:del:6.46M-8.12M	1.66	-6.195	Rejection of prenatal diagnosis				Normal phenotype
258	24	158	60	22+0	1	other factors	1.3	1/1992	1/8756	No	chr3:del:93M-107M	15	-4.439	CMA performed at other hospitals yielded results consistent with those from NIPT				Termination of pregnancy
259	24	160	48	17+2	1	other factors	1.35			No	chr17:del:17.16M-19.96M	2.8	-14.543	arr (1-22)×2, (X, N)×1				Normal phenotype
260	21	162	54	12+3	1	other factors	0.5			No	chrr21:del:44M-46M	3	-3.076	Rejection of prenatal diagnosis			Embryonic arrest or foetal demise	Termination of pregnancy
261	25	163	65	14+4	1	NT thickening	2.5			No	chr8:del:0M-10M	11	-4.044	arr[GRCh38] 8p23.3p22(208049_14653178)×1	14.44	P		Termination of pregnancy
262	32	150	48	14+1	1	other factors	1			No	chr22:del:20.72M-21.81M	1.08	-6.549	arr[GRCh38] 22q11.21(20375099_21110475)×1	0.735	P		Termination of pregnancy
263	32	150	53.5	21+6	1	Pregnant women with intellectual disability				No	chrX:del:2M-21M	20	-14.581	Rejection of prenatal diagnosis				Normal phenotype
264	30	149	55	18+4	1	positive serum screening		1/517		No	chr8:del:30.88M-34.54M	3.66	-15.274	Rejection of prenatal diagnosis				Normal phenotype
265	29	160	55	19+5	1	positive serum screening		1/27	1/18639	No	chr16:del:14M-17M	4	-2.359	Rejection of prenatal diagnosis				Normal phenotype
266	24	155	64	17+0	1	positive serum screening	1.4	1/863	1/18508	No	chrX:del:6.44M-8.12M	1.68	-7.936	arr[GRCh38] Xp22.31(6537110_8167604)×0	1.63	P		Termination of pregnancy
267	27	165	51	16+1	1	positive serum screening	1	1/783	1/20145	No	chr22:del:19M-21M	3	-2.132	arr (1-22)×2, (X, N)×1				Normal phenotype
268	28	152	38	17+1	1	positive serum screening	1	1/318	1/1027	No	chrX:del:6.52M-7.68M	1.16	-5.044	arr[GRCh38] Xp22.31(6610531_7736126)×0	1.12	P		Symptoms of ichthyosis at birth
269	33	156	57.5	15+3	1	other factors	1	1/5419	1/100000	Yes	chr9:del:1M-37M	37	-6.636	arr (1-22)×2, (X, N)×1				Normal phenotype
270	29	150	43	16+4	1	other factors	1.2	1/61626	1/100000	No	chr22:del:19M-21M	3	-3.501	arr[GRCh38] 22q11.21(18929330_21110475)×1	2.18	P		Termination of pregnancy
271	28	165	55	17+4	1	other factors	1			No	chr3:del:9M-11M	3	-3.214	arr (1-22)×2, (X, N)×1				Normal phenotype
272	33	157	56.9	14+1	1	positive serum screening	1.15	1/656	1/12236	No	chr11:dup:63M-102M	40	8.5144	arr[GRCh37] 11q12.3q25(62847352-134930689)x2 hmz	72	LOH		Normal phenotype
														arr[GRCh37] 11q13.1(63426040-64868310)x4	1.44	LP		Termination of pregnancy
273	29	170	68	14+6	1	other factors	2.7			No	chr8:del:8M-13M	5	-2.686	arr[GRCh37] 8p23.1(8093066_11935465)x1	3.84	P		Termination of pregnancy
274	23			17+1	1	other factors	1.1	1/60830	1/100000	No	chr22:del:18M-21M	4	-5.45	Rejection of prenatal diagnosis				Normal phenotype
275	30	155	54	17+3	1	positive serum screening	1	1/2345	1/316	No	chrX:del:6.46M-8.12M	1.66	-6.188	arr[GRCh37] Xp22.31(6455152_8135568)x0	1.68	P		Symptoms of ichthyosis at birth
276	24	161	62.2	18+3	1	positive serum screening	1.6	1/15	1/3483	No	chrX:del:6.44M-8.12M	1.68	-6.023	arr[GRCh37] Xp22.31(6455152_8135568)x0	1.68	P		Termination of pregnancy
277	23	156	59.9	16+2	1	other factors	0.9	1/42407	1/100000	No	chr15:dup:23.2M-28.52M	5.32	13.471	arr[GRCh37] 15q11.2q13.1(23,191761-28928730)x3	5.73	P		Termination of pregnancy
278	32	165	62.5	16+0	1	other factors	1.4			No	chrX:del:6.4M-8.12M	1.72	-6.179	arr[GRCh37] 16p13.11(14900043_16538596)x1	1.63	P		Termination of pregnancy
279	24	158	64	17+1	1	positive serum screening	1.39	1/497	1/12737	No	chr8:dup:12.22M-16.26M	4.04	9.685	arr (1-22)×2, (X, N)×1				Normal phenotype
280	25	160	60	19+3	1	positive serum screening	0.8	1/636	1/50000	No	chr4:del:180M-188M	9	-19.455	arr[GRCh37] 4q34.3q35.2(181166452_189255796)x1	8.1	P		Termination of pregnancy
281	21	150	52.4	14+0	1	positive serum screening	1.4	1/8867	1/100000	No	chr9:del:0M-10M	11	-22.412	arr[GRCh37]9p24.3p23(208455_10970004)×1	10.76	P		Termination of pregnancy
